# Supplementary material for: Emergence of enhancers at late DNA replicating regions
Source: Nat Commun. 2024 Apr 24;15:3451. doi: 10.1038/s41467-024-47391-5 (PMC11043393; doi:10.1038/s41467-024-47391-5)
Supplement: Supplementary file 4 — Supplementary Data 1 [file 41467_2024_47391_MOESM4_ESM.xlsx]

## Sheet: Supplementary Data 1
ENCODE accession	TF	mu1	mu2	sd1	sd2	l1	l2	mode1	mode2
ENCFF002CVN	ATF3	-0.55	1.15	0.39	0.37	0.17	0.83	0.18	0.88
ENCFF019PEL	ELK1	0.23	1.3	0.66	0.25	0.31	0.69	0.19	1.11
ENCFF024TJO	YY1	0.04	1.25	0.68	0.28	0.35	0.65	0.21	0.91
ENCFF043YZF	LEF1	-0.16	1.2	0.6	0.31	0.37	0.63	0.25	0.8
ENCFF076YZO	ETS1	0.25	1.27	0.69	0.26	0.32	0.68	0.19	1.04
ENCFF085HTY	CTCF	-0.24	1.21	0.6	0.33	0.43	0.57	0.28	0.7
ENCFF092TVM	NFIC	-0.13	1.25	0.67	0.29	0.46	0.54	0.27	0.73
ENCFF106DAY	E2F1	-0.03	1.26	0.68	0.29	0.43	0.57	0.25	0.79
ENCFF113PMT	NFYB	0.01	1.25	0.71	0.28	0.4	0.6	0.23	0.84
ENCFF114IWY	ZNF143	-0.01	1.26	0.68	0.28	0.41	0.59	0.24	0.85
ENCFF144PPR	NRF1	0.06	1.25	0.68	0.28	0.36	0.64	0.21	0.91
ENCFF150VTD	USF2	-0.02	1.27	0.69	0.29	0.36	0.64	0.21	0.88
ENCFF163VUK	ZKSCAN1	0.1	1.27	0.69	0.28	0.37	0.63	0.22	0.9
ENCFF173TXA	GATA2	-0.04	1.28	0.69	0.28	0.45	0.55	0.26	0.79
ENCFF175IIE	NR2F1	0	1.27	0.67	0.28	0.4	0.6	0.24	0.85
ENCFF175VSS	EGR1	0.04	1.25	0.69	0.28	0.37	0.63	0.21	0.89
ENCFF178MOP	SMAD5	-0.03	1.23	0.67	0.28	0.29	0.71	0.18	0.99
ENCFF213EPU	ESRRA	0.03	1.27	0.68	0.28	0.36	0.64	0.21	0.9
ENCFF213EYD	JUND	-0.05	1.26	0.67	0.29	0.43	0.57	0.25	0.78
ENCFF245LRG	ZBTB7A	0.17	1.25	0.67	0.27	0.26	0.74	0.16	1.08
ENCFF249EZR	TCF7	0.1	1.26	0.69	0.26	0.4	0.6	0.23	0.91
ENCFF253FON	ZBED1	0.08	1.25	0.67	0.26	0.36	0.64	0.21	0.98
ENCFF255EOB	NR2F2	-0.01	1.26	0.67	0.28	0.4	0.6	0.24	0.84
ENCFF290ESJ	REST	-0.16	1.24	0.63	0.3	0.44	0.56	0.28	0.74
ENCFF290HTJ	STAT1	-0.27	1.22	0.56	0.31	0.35	0.65	0.25	0.83
ENCFF300XUA	SP1	0.16	1.26	0.68	0.27	0.28	0.72	0.17	1.06
ENCFF302CPE	NFYA	0.09	1.28	0.7	0.26	0.38	0.62	0.22	0.95
ENCFF308IXJ	MAFF	-0.54	1.09	0.45	0.41	0.42	0.58	0.37	0.56
ENCFF312RFN	TCF7L2	0.07	1.29	0.69	0.26	0.37	0.63	0.22	0.95
ENCFF321KQD	CEBPB	-0.3	1.2	0.58	0.33	0.45	0.55	0.31	0.66
ENCFF334FMW	USF1	-0.02	1.24	0.67	0.28	0.41	0.59	0.24	0.83
ENCFF384YDT	IRF2	0.01	1.27	0.68	0.28	0.42	0.58	0.24	0.83
ENCFF392MUM	ELF1	0.08	1.26	0.67	0.28	0.38	0.62	0.23	0.88
ENCFF408FQC	ZBTB33	0.02	1.24	0.66	0.29	0.32	0.68	0.19	0.95
ENCFF417DTI	E2F6	0.1	1.24	0.68	0.28	0.33	0.67	0.19	0.95
ENCFF422BXE	RUNX1	0.08	1.24	0.7	0.27	0.38	0.62	0.22	0.91
ENCFF423EMU	BACH1	-0.39	1.17	0.54	0.35	0.36	0.64	0.26	0.73
ENCFF426DUB	JUNB	0.03	1.28	0.7	0.26	0.46	0.54	0.26	0.83
ENCFF473GCH	FOSL1	-0.17	1.24	0.62	0.31	0.37	0.63	0.24	0.8
ENCFF492GXZ	FOXK2	0.05	1.27	0.68	0.27	0.4	0.6	0.24	0.87
ENCFF497XOD	MITF	-0.23	1.22	0.63	0.31	0.46	0.54	0.29	0.68
ENCFF502KHR	ELF4	0	1.26	0.68	0.28	0.39	0.61	0.23	0.87
ENCFF517YCC	CUX1	-0.11	1.25	0.65	0.29	0.44	0.56	0.27	0.78
ENCFF544XKC	PKNOX1	-0.07	1.26	0.67	0.29	0.44	0.56	0.26	0.77
ENCFF547MLB	TEAD4	-0.15	1.24	0.64	0.3	0.43	0.57	0.27	0.75
ENCFF577UJR	MEF2A	-0.35	1.18	0.6	0.32	0.36	0.64	0.24	0.8
ENCFF581YKY	NEUROD1	0.02	1.26	0.68	0.28	0.35	0.65	0.21	0.92
ENCFF581ZZT	ZNF282	0.07	1.25	0.67	0.27	0.33	0.67	0.2	0.99
ENCFF583CIY	NR3C1	0.2	1.27	0.67	0.25	0.33	0.67	0.19	1.1
ENCFF613RNG	MEIS2	-0.15	1.23	0.64	0.31	0.45	0.55	0.28	0.71
ENCFF659WGE	GATA1	-0.03	1.28	0.69	0.28	0.41	0.59	0.24	0.84
ENCFF664XPS	SPI1	-0.09	1.25	0.67	0.3	0.43	0.57	0.26	0.76
ENCFF676NPW	HES1	-0.04	1.26	0.68	0.28	0.43	0.57	0.25	0.82
ENCFF676YJE	MYC	0.03	1.26	0.68	0.29	0.38	0.62	0.23	0.86
ENCFF706SJZ	ZNF384	0.06	1.27	0.69	0.27	0.39	0.61	0.23	0.89
ENCFF710IEF	ATF4	-0.4	1.16	0.54	0.35	0.44	0.56	0.32	0.63
ENCFF716LRI	RFX5	0.15	1.25	0.7	0.28	0.38	0.62	0.22	0.89
ENCFF730RUF	IRF1	-0.29	1.18	0.54	0.32	0.38	0.62	0.28	0.78
ENCFF765NAN	FOXA1	-0.31	1.2	0.5	0.35	0.37	0.63	0.3	0.72
ENCFF799HIG	MAX	0.03	1.26	0.67	0.28	0.36	0.64	0.21	0.91
ENCFF812QPN	MAFK	-0.49	1.12	0.49	0.39	0.42	0.58	0.34	0.6
ENCFF833FCO	GABPA	0.04	1.26	0.68	0.28	0.36	0.64	0.21	0.92
ENCFF836LBG	ZNF274	-0.78	0.82	0.25	0.5	0.3	0.7	0.47	0.56
ENCFF891MVM	ZNF263	0.11	1.26	0.7	0.27	0.36	0.64	0.2	0.96
ENCFF925DJG	E2F8	0.15	1.28	0.7	0.26	0.35	0.65	0.2	1
ENCFF948TXN	CREM	0.02	1.26	0.69	0.29	0.39	0.61	0.23	0.85
ENCFF962FQM	CTCFL	-0.08	1.24	0.67	0.3	0.35	0.65	0.21	0.87
ENCFF968KBN	ATF2	-0.63	1.02	0.4	0.46	0.41	0.59	0.41	0.52
ENCFF970LCB	MXI1	0.12	1.27	0.66	0.27	0.34	0.66	0.2	0.98
ENCFF985TSH	SREBF1	0.22	1.29	0.65	0.26	0.24	0.76	0.15	1.18
ENCFF990CFV	POU5F1	0.35	1.32	0.66	0.23	0.33	0.67	0.2	1.14
