# Supplementary material for: Emergence of enhancers at late DNA replicating regions
Source: Nat Commun. 2024 Apr 24;15:3451. doi: 10.1038/s41467-024-47391-5 (PMC11043393; doi:10.1038/s41467-024-47391-5)
Supplement: Supplementary file 5 — Supplementary Data 2 [file 41467_2024_47391_MOESM5_ESM.xlsx]

## Sheet: Supplementary Data 2
Class	Type	Species comparison	N enhancers
Conserved	Align with no activity	Bbor	1407
Conserved	Align with no activity	Btau	5719
Conserved	Align with no activity	Cfam	6807
Conserved	Align with no activity	Cjac	4198
Conserved	Align with no activity	Cpor	1742
Conserved	Align with no activity	Csab	5747
Conserved	Align with no activity	Ddel	1604
Conserved	Align with no activity	Fcat	6194
Conserved	Align with no activity	Mbid	1956
Conserved	Align with no activity	Mdom	2026
Conserved	Align with no activity	Mfur	1879
Conserved	Align with no activity	Mmul	5071
Conserved	Align with no activity	Mmus	6160
Conserved	Align with no activity	Ocun	6338
Conserved	Align with no activity	Rnor	5434
Conserved	Align with no activity	Shar	2772
Conserved	Align with no activity	Sscr	4422
Conserved	Align with no activity	Tbel	1643
Conserved	Conserved activity	Bbor	1579
Conserved	Conserved activity	Btau	5408
Conserved	Conserved activity	Cfam	4615
Conserved	Conserved activity	Cjac	5393
Conserved	Conserved activity	Cpor	1321
Conserved	Conserved activity	Csab	5753
Conserved	Conserved activity	Ddel	1382
Conserved	Conserved activity	Fcat	6603
Conserved	Conserved activity	Mbid	1030
Conserved	Conserved activity	Mdom	838
Conserved	Conserved activity	Mfur	1256
Conserved	Conserved activity	Mmul	6429
Conserved	Conserved activity	Mmus	3797
Conserved	Conserved activity	Ocun	3740
Conserved	Conserved activity	Rnor	4073
Conserved	Conserved activity	Shar	874
Conserved	Conserved activity	Sscr	4504
Conserved	Conserved activity	Tbel	803
Conserved	Do not align	Bbor	10343
Conserved	Do not align	Btau	2202
Conserved	Do not align	Cfam	1907
Conserved	Do not align	Cjac	3738
Conserved	Do not align	Cpor	10266
Conserved	Do not align	Csab	1829
Conserved	Do not align	Ddel	10343
Conserved	Do not align	Fcat	532
Conserved	Do not align	Mbid	10343
Conserved	Do not align	Mdom	10465
Conserved	Do not align	Mfur	10194
Conserved	Do not align	Mmul	1829
Conserved	Do not align	Mmus	3372
Conserved	Do not align	Ocun	3251
Conserved	Do not align	Rnor	3822
Conserved	Do not align	Shar	9683
Conserved	Do not align	Sscr	4403
Conserved	Do not align	Tbel	10883
Recent	Align with no activity	Bbor	1877
Recent	Align with no activity	Btau	4882
Recent	Align with no activity	Cfam	5277
Recent	Align with no activity	Cjac	3959
Recent	Align with no activity	Cpor	2034
Recent	Align with no activity	Csab	5430
Recent	Align with no activity	Ddel	1877
Recent	Align with no activity	Fcat	6759
Recent	Align with no activity	Mbid	1877
Recent	Align with no activity	Mdom	1915
Recent	Align with no activity	Mfur	2111
Recent	Align with no activity	Mmul	5430
Recent	Align with no activity	Mmus	4051
Recent	Align with no activity	Ocun	4408
Recent	Align with no activity	Rnor	3809
Recent	Align with no activity	Shar	2354
Recent	Align with no activity	Sscr	3758
Recent	Align with no activity	Tbel	1808
Recent	Do not align	Bbor	8557
Recent	Do not align	Btau	5552
Recent	Do not align	Cfam	5157
Recent	Do not align	Cjac	6475
Recent	Do not align	Cpor	8400
Recent	Do not align	Csab	5004
Recent	Do not align	Ddel	8557
Recent	Do not align	Fcat	3675
Recent	Do not align	Mbid	8557
Recent	Do not align	Mdom	8519
Recent	Do not align	Mfur	8323
Recent	Do not align	Mmul	5004
Recent	Do not align	Mmus	6383
Recent	Do not align	Ocun	6026
Recent	Do not align	Rnor	6625
Recent	Do not align	Shar	8080
Recent	Do not align	Sscr	6676
Recent	Do not align	Tbel	8626
